# Supplementary material for: Investigation of temperature change during interproximal reduction and subsequent polishing
Source: BMC Oral Health. 2026 Mar 30;26:807. doi: 10.1186/s12903-026-08194-w (PMC13154492; doi:10.1186/s12903-026-08194-w)
Supplement: Supplementary file 1 — Supplementary Material 1 [file 12903_2026_8194_MOESM1_ESM.xlsx]

## Sheet: STRIPPING
	STRIPPING (SU SOĞUTMALI)							STRIPPING (SU SOĞUTMASIZ)
	DİŞ NO	İLK SICAKLIK (ºC)	MAKSİMUM SICAKLIK (ºC)	SON SICAKLIK (ºC)	∆T (ºC)			DİŞ NO	İLK SICAKLIK (ºC)	MAKSİMUM SICAKLIK (ºC)	SON SICAKLIK (ºC)	∆T (ºC)
	1	21.7	23.4	23.4	1.7			1	21.4	23	23	1.6
	2	21.9	24	24	2.1			2	21.5	23	23	1.5
	3	21.8	24.1	24.1	2.3			3	21.2	22.3	22.3	1.1
	4	21.6	23.6	23.6	2			4	21.1	23.3	23.3	2.2
	5	21.1	22.2	22.2	1.1			5	21.4	23.4	23.4	2
	6	20.3	21.8	21.8	1.5			6	21.7	23.8	23.8	2.1
	7	21.5	22.4	22.4	0.9			7	20.9	22.6	22.6	1.7
	8	22.3	23.6	23.6	1.3			8	21.4	23.3	23.3	1.9
	9	22.7	30	30	7.3			9	21	25.2	25.2	4.2
	10	22.5	24.6	24.6	2.1			10	22.5	24.9	24.9	2.4
	11	22.6	29	29	6.4			11	22.6	24.5	24.5	1.9
	12	23	24.7	24.7	1.7			12	21.5	25.2	25.2	3.7
	13	22.2	26.5	26.5	4.3			13	22.9	27	27	4.1
	14	22.1	25.4	25.4	3.3			14	22.9	27.1	27.1	4.2
	15	22.5	25.2	25.2	2.7			15	22.4	27	27	4.6
	16	21.8	25	25	3.2			16	21.7	25.2	25.2	3.5
	17	22.4	24.6	24.6	2.2			17	22.3	26.1	26.1	3.8
	18	22.8	25.4	25.4	2.6			18	22.5	26.8	26.8	4.3
	19	21	22.3	22.3	1.3			19	21.8	24	24	2.2
	20	20.8	22.5	22.5	1.7			20	21.1	23.7	23.7	2.6
	21	22.3	26.1	26.1	3.8			21	22.7	26.5	26.5	3.8

## Sheet: CİLA
	CİLA (SU SOĞUTMALI)								CİLA (SU SOĞUTMASIZ)
	DİŞ NO	İLK SICAKLIK (ºC)	45.sn SICAKLIK	60.sn SICAKLIK	80.sn SICAKLIK	MAKSİMUM SICAKLIK (ºC)	∆T (ºC)		DİŞ NO	İLK SICAKLIK (ºC)	45.sn SICAKLIK	60.sn SICAKLIK∆∆∆	80.sn SICAKLIK	MAKSİMUM SICAKLIK (ºC)	∆T (ºC)
	1	20.5	21.7	22.3	22.8	22.8	2.3		1	20.5	22.4	23.5	23.9	23.9	3.4
	2	20.9	22.4	23.3	23.7	23.7	2.8		2	21.9	24.2	24.7	25.2	25.2	3.3
	3	21.9	23.5	24.2	24.3	24.7	2.8		3	21.5	23.1	23.8	24.1	24.1	2.6
	4	20.5	21.7	22.2	22.7	22.7	2.2		4	20.5	21.4	22.3	22.7	22.7	2.2
	5	20.8	22.1	22.5	22.8	23	2.2		5	20.9	21.7	22.7	23.2	23.2	2.3
	6	21.3	21.9	22.5	23.1	23.1	1.8		6	20.5	22.4	23.8	24.4	24.4	3.9
	7	21.1	23.5	24	24.2	24.2	3.1		7	21.6	23.8	24.9	25.2	25.2	3.6
	8	21.8	22.9	23.8	24.4	24.4	2.6		8	22	23.5	24	24.3	24.3	2.3
	9	22.2	23.9	25	25.7	25.7	3.5		9	22	24	24.5	25.4	25.4	3.4
	10	22.2	23.5	24.7	25.2	25.2	3		10	22.6	25.2	26.3	26.7	26.7	4.1
	11	23.1	24.9	25.5	26.3	26.3	3.2		11	23.1	27	27.5	27.7	27.7	4.6
	12	22.5	24.5	23.5	25	25	2.5		12	23	24.7	26.4	27.3	27.3	4.3
	13	22	24.2	25	25.3	25.3	3.3		13	21.9	24.8	25	25.2	25.2	3.3
	14	22.5	23.5	24.2	24.9	24.9	2.4		14	22	25.5	27	27.2	27.2	5.2
	15	21.3	22.6	22.9	23.8	23.8	2.5		15	20.5	22.9	23.8	24.4	24.4	3.9
	16	22.3	23.9	24.4	25.2	25.2	2.9		16	21.9	23.2	24	24.7	24.7	2.8
	17	22.9	24.2	24.8	25.6	25.6	2.7		17	23.1	26.2	26.9	27.8	27.8	4.7
	18	21.8	23.2	23.9	24.4	24.4	2.6		18	22.6	25.9	27.2	27.9	27.9	5.3
	19	21.6	22.9	23.8	24.6	24.6	3		19	21.9	24.7	25.9	26.4	26.4	4.5
	20	20.8	21.7	23.2	23.5	23.5	2.7		20	21.3	23.9	24.4	25.1	25.1	3.8
	21	22.5	24.8	25.4	26	26	3.5		21	22.3	25.4	26.1	27.2	27.2	4.9
